# Supplementary material for: Development of 3D-Printing Filament from Recycled Low-Density Polyethylene (rLDPE) and High-Density Polyethylene (rHDPE) Composites Reinforced with Lignin Additive
Source: Polymers (Basel). 2026 Apr 24;18(9):1028. doi: 10.3390/polym18091028 (PMC13164592; doi:10.3390/polym18091028)
Supplement: Supplementary file 1 [file polymers-18-01028-s001.zip]

Archive with 1 entries (1 files):
- polymers-4266742-supplementary.pdf
